# Supplementary material for: The Bric-à-Brac BTB/POZ transcription factors are necessary in niche cells for germline stem cells establishment and homeostasis through control of BMP/DPP signaling in the Drosophila melanogaster ovary
Source: PLoS Genet. 2020 Nov 5;16(11):e1009128. doi: 10.1371/journal.pgen.1009128 (PMC7643948; doi:10.1371/journal.pgen.1009128)
Supplement: S1 Dataset — (XLSX) [file pgen.1009128.s011.xlsx]

## Sheet: Fig 2F-TF nb per ovary
hhG>GFP	babA128, hhG>GFP	hhG>GFP,bab2iR	babA128, hhG>GFP,bab2iR	hhG>GFP,bab1iR,bab2iR
16	16	13	9	9
15	17	19	4	8
15	13	20	4	6
16	13	20	6	8
17	17	15	5	7
17	16	20	10	10
21	16	16	7	6
19	16	16	5	6
19	16	18	6	8
18	15	18	4	7
18	16	18	4	5
19	18	18	5	5
18	17	19	2	6
17	17	15	3	5
18	14	15	2	7
17	18	18	6	6
17	19	18	4	5
13	16	16	4	7
15	17	16	5	5
15	18	17	3
17	16	17	3
15	17	17	2
16	14		7
16	18		6
14	18		6
17	16		1
16	15		2
17			5
			4
			4
			6
			5
			5
Column statistics
	hhG>GFP	babA128, hhG>GFP	hhG>GFP,bab2iR	babA128, hhG>GFP,bab2iR	hhG>GFP,bab1iR,bab2iR
Number of values	28	27	22	33	19
Minimum	13	13	13	1	5
25% Percentile	15.25	16	16	3.5	5
Median	17	16	17.5	5	6
75% Percentile	18	17	18.25	6	8
Maximum	21	19	20	10	10
Mean	16.71	16.26	17.23	4.667	6.632
Std. Deviation	1.718	1.534	1.85	1.963	1.461
Std. Error of Mean	0.3247	0.2952	0.3944	0.3417	0.3352
Lower 95% CI of mean	16.05	15.65	16.41	3.971	5.927
Upper 95% CI of mean	17.38	16.87	18.05	5.363	7.336
Sum	468	439	379	154	126
D'Agostino & Pearson normality test
K2	0.7736	1.611	0.463	3.471	2.033
P value	0.6792	0.4469	0.7933	0.1763	0.3619
Passed normality test (alpha=0.05)?	Yes	Yes	Yes	Yes	Yes
P value summary	ns	ns	ns	ns	ns
Ordinary one way ANOVA, multiple comparisons
Number of families	1
Number of comparisons per family	10
Alpha	0.05
Tukey's multiple comparisons test	Mean Diff,	95,00% CI of diff,	Significant?	Summary	Adjusted P Value
hhG>GFP vs. babA128, hhG>GFP	0.455	-0,8426 to 1,753	No	ns	0.8678	A-B
hhG>GFP vs. hhG>GFP,bab2iR	-0.513	-1,884 to 0,8577	No	ns	0.8381	A-C
hhG>GFP vs. babA128, hhG>GFP,bab2iR	12.05	10,81 to 13,28	Yes	****	<0,0001	A-D
hhG>GFP vs. hhG>GFP,bab1iR,bab2iR	10.08	8,653 to 11,51	Yes	****	<0,0001	A-E
babA128, hhG>GFP vs. hhG>GFP,bab2iR	-0.968	-2,35 to 0,4138	No	ns	0.3023	B-C
babA128, hhG>GFP vs. babA128, hhG>GFP,bab2iR	11.59	10,34 to 12,84	Yes	****	<0,0001	B-D
babA128, hhG>GFP vs. hhG>GFP,bab1iR,bab2iR	9.628	8,187 to 11,07	Yes	****	<0,0001	B-E
hhG>GFP,bab2iR vs. babA128, hhG>GFP,bab2iR	12.56	11,24 to 13,88	Yes	****	<0,0001	C-D
hhG>GFP,bab2iR vs. hhG>GFP,bab1iR,bab2iR	10.6	9,089 to 12,1	Yes	****	<0,0001	C-E
babA128, hhG>GFP,bab2iR vs. hhG>GFP,bab1iR,bab2iR	-1.965	-3,35 to -0,5794	Yes	**	0.0013	D-E
Test details	Mean 1	Mean 2	Mean Diff,	SE of diff,	n1	n2	q	DF
hhG>GFP vs. babA128, hhG>GFP	16.71	16.26	0.455	0.4688	28	27	1.373	124
hhG>GFP vs. hhG>GFP,bab2iR	16.71	17.23	-0.513	0.4951	28	22	1.465	124
hhG>GFP vs. babA128, hhG>GFP,bab2iR	16.71	4.667	12.05	0.4465	28	33	38.16	124
hhG>GFP vs. hhG>GFP,bab1iR,bab2iR	16.71	6.632	10.08	0.5166	28	19	27.6	124
babA128, hhG>GFP vs. hhG>GFP,bab2iR	16.26	17.23	-0.968	0.4991	27	22	2.743	124
babA128, hhG>GFP vs. babA128, hhG>GFP,bab2iR	16.26	4.667	11.59	0.451	27	33	36.35	124
babA128, hhG>GFP vs. hhG>GFP,bab1iR,bab2iR	16.26	6.632	9.628	0.5204	27	19	26.16	124
hhG>GFP,bab2iR vs. babA128, hhG>GFP,bab2iR	17.23	4.667	12.56	0.4783	22	33	37.14	124
hhG>GFP,bab2iR vs. hhG>GFP,bab1iR,bab2iR	17.23	6.632	10.6	0.5443	22	19	27.53	124
babA128, hhG>GFP,bab2iR vs. hhG>GFP,bab1iR,bab2iR	4.667	6.632	-1.965	0.5005	33	19	5.552	124

## Sheet: Fig 2G-nb TFCs per TF
hhG>GFP	babA128, hhG>GFP	hhG>GFP,bab2iR
9	7	9
10	9	9
10	8	9
8	7	7
8	10	8
8	7	11
10	8	9
9	10	9
8	10	7
8	8	9
11	8	9
9	9	8
11	9	8
9	7	7
9	10	11
11	8	9
9	9	9
10	10	10
10	9	11
8	9	7
9	10	8
10	9	10
8	9	8
10	9	10
9	8	9
10	10	8
9	8	9
8	10	9
10	7	11
8	8	9
9	9	11
8	8	10
11	10	8
9	9	8
8	8	10
10	8	9
9	9	10
10	12	8
9	8	9
11	8	10
		8
		10
		9
Column statistics
	hhG>GFP	babA128, hhG>GFP	hhG>GFP,bab2iR
Number of values	40	40	43
Minimum	8	7	7
25% Percentile	8	8	8
Median	9	9	9
75% Percentile	10	9.75	10
Maximum	11	12	11
Mean	9.25	8.725	9
Std. Deviation	1.006	1.109	1.134
Std. Error of Mean	0.1591	0.1754	0.1729
Lower 95% CI of mean	8.928	8.37	8.651
Upper 95% CI of mean	9.572	9.08	9.349
Sum	370	349	387
D'Agostino & Pearson normality test
K2	4.64	2.26	0.6946
P value	0.0983	0.323	0.7066
Passed normality test (alpha=0.05)?	Yes	Yes	Yes
P value summary	ns	ns	ns
Ordinary One way ANOVA multiple comparison
Number of families	1
Number of comparisons per family	3
Alpha	0.05
Tukey's multiple comparisons test	Mean Diff,	95,00% CI of diff,	Significant?	Summary	Adjusted P Value
hhG>GFP vs. babA128, hhG>GFP	0.525	-0,05118 to 1,101	No	ns	0.082	A-B
hhG>GFP vs. hhG>GFP,bab2iR	0.25	-0,316 to 0,816	No	ns	0.5481	A-C
babA128, hhG>GFP vs. hhG>GFP,bab2iR	-0.275	-0,841 to 0,291	No	ns	0.4836	B-C
Test details	Mean 1	Mean 2	Mean Diff,	SE of diff,	n1	n2	q	DF
hhG>GFP vs. babA128, hhG>GFP	9.25	8.725	0.525	0.2428	40	40	3.058	120
hhG>GFP vs. hhG>GFP,bab2iR	9.25	9	0.25	0.2385	40	43	1.482	120
babA128, hhG>GFP vs. hhG>GFP,bab2iR	8.725	9	-0.275	0.2385	40	43	1.631	120

## Sheet: Fig 2H-flat. GFP+ medial cells
hh>GFP	hh>GFP,bab1iR,bab2iR
5.34	3.32
7.03	2.33
8.27	2.91
4.99	2.54
4.88	1.75
5.45	2.27
6.05	1
4.28	1.69
7.47	1.9
9.09	4.17
7.55	1.11
6.41	2.27
3.77	2.46
7.56	1.01
5.31	1.21
8.6	1.6
8.19	2.16
4.82	3.46
	1.72
	2.6
	4.75
	2.64
Column statistics
	hh>GFP	hh>GFP,bab1iR,bab2iR
Number of values	18	22
Minimum	3.77	1
25% Percentile	4.963	1.668
Median	6.23	2.27
75% Percentile	7.718	2.708
Maximum	9.09	4.75
Mean	6.392	2.312
Std. Deviation	1.618	0.9804
Std. Error of Mean	0.3815	0.209
Lower 95% CI of mean	5.587	1.878
Upper 95% CI of mean	7.197	2.747
Sum	115.1	50.87
D'Agostino & Pearson normality test
K2	3.158	3.705
P value	0.2061	0.1568
Passed normality test (alpha=0.05)?	Yes	Yes
P value summary	ns	ns
Unpaired t-test
Table Analyzed	hhG> GFP, bab1IR, bab2IR medial flatenning
Column B	hh>GFP,bab1iR,bab2iR
vs.	vs,
Column A	hh>GFP
Unpaired t test with Welch's correction
P value	<0,0001
P value summary	****
Significantly different (P < 0.05)?	Yes
One- or two-tailed P value?	Two-tailed
Welch-corrected t, df	t=9,38 df=26,79
How big is the difference?
Mean ± SEM of column A	6,392 ± 0,3815, n=18
Mean ± SEM of column B	2,312 ± 0,209, n=22
Difference between means	-4,08 ± 0,435
95% confidence interval	-4,973 to -3,187
R squared (eta squared)	0.7666
F test to compare variances
F, DFn, Dfd	2,725, 17, 21
P value	0.0312
P value summary	*
Significantly different (P < 0.05)?	Yes

## Sheet: Fig 2I-nb GFP+ cells per o
hhG>GFP	babA128, hhG>GFP,bab2iR
323	272
253	286
298	195
270	344
298	308
Column statistics
	hhG>GFP	babA128, hhG>GFP,bab2iR
Number of values	5	5
Minimum	253	195
25% Percentile	261.5	233.5
Median	298	286
75% Percentile	310.5	326
Maximum	323	344
Mean	288.4	281
Std. Deviation	27.26	55.23
Std. Error of Mean	12.19	24.7
Lower 95% CI of mean	254.5	212.4
Upper 95% CI of mean	322.3	349.6
Sum	1442	1405
D'Agostino & Pearson normality test
K2	N too small	N too small
P value
Passed normality test (alpha=0.05)?
P value summary
Unpaired t-test
Table Analyzed	nb GFP+ cells
Column B	babA128, hhG>GFP,bab2iR
vs.	vs,
Column A	hhG>GFP
Unpaired t test
P value	0.795
P value summary	ns
Significantly different (P < 0.05)?	No
One- or two-tailed P value?	Two-tailed
t, df	t=0,2687 df=8
How big is the difference?
Mean ± SEM of column A	288,4 ± 12,19, n=5
Mean ± SEM of column B	281 ± 24,7, n=5
Difference between means	-7,4 ± 27,54
95% confidence interval	-70,92 to 56,12
R squared (eta squared)	0.008942
F test to compare variances
F, DFn, Dfd	4,103, 4, 4
P value	0.2003
P value summary	ns
Significantly different (P < 0.05)?	No

## Sheet: Fig 3F-nb of GSCs per ovar
hhG>GFP	babA128, hhG>GFP	babA128, hhG>GFP-bab2iR	hhG>GFP-bab1iR-bab2iR			Genotype	hhG>GFP		babA128, hhG>GFP		babA128, hhG>GFP,bab2iR				hhG>GFP,bab1iR,bab2iR
38	44	31	21				TOTAL		TOTAL		TOTAL	GSCs under medial hhG+ cells	GSCs under lateral hhG+ cells		TOTAL	GSCs under medial hhG+ cells	GSCs under lateral hhG+ cells
30	37	9	17				38		44		31	17	14		21	19	2
29	33	12	13				30		37		9	9	0		17	15	2
31	36	13	31				29		33		12	12	0		13	13	0
32	40	16	19				31		36		13	12	1		31	27	4
30	40	28	21				32		40		16	12	4		19	16	3
49	36	21	21				30		40		28	25	3		21	19	2
40	44	13	11				49		36		21	14	7		21	18	3
37	28	27	24				40		44		13	12	1		11	11	0
45	42	13	24				37		28		27	21	6		24	21	3
42	35	9	15				45		42		13	12	1		24	17	7
40	43	17	19				42		35		9	9	0		15	11	4
48	28	14	16				40		43		17	15	2		19	8	11
42	45	11	19				48		28		14	4	10		16	9	7
39	35	4	21				42		45		11	11	0		19	14	5
35	52	19	16				39		35		4	4	0		21	21	0
46	37	11	14				35		52		19	13	6		16	13	3
25	46	14	18				46		37		11	11	0		14	11	3
24	40	15	16				25		46		14	9	5		18	17	1
33	43	19					24		40		15	14	1		16	11	5
30	39	10					33		43		19	15	4
30	36	11					30		39		10	9	1
34	30	17					30		36		11	8	3
33	34	13					34		30		17	17	0
29	45	17					33		34		13	12	1
33	31	8					29		45		17	17	0
35	32	6					33		31		8	2	6
38		13					35		32		6	6	0
		9					38				13	9	4
		12									9	6	3
		20									12	10	2
		16									20	12	8
		27									16	15	1
											27	13	14
Column statistics
	hhG>GFP	babA128, hhG>GFP	babA128, hhG>GFP-bab2iR	hhG>GFP-bab1iR-bab2iR					GSCs under medial hhG+ cells	GSCs under medial hhG+ cells	GSCs under lateral hhG+ cells	GSCs under lateral hhG+ cells
Number of values	28	27	33	19				Number of values	29	19	29	19
Minimum	24	28	4	11				Minimum	2	8	0	0
25% Percentile	30	34	11	16				25% Percentile	9	11	0	2
Median	34.5	37	13	19				Median	12	15	1	3
75% Percentile	40	43	18	21				75% Percentile	14.5	19	4.5	5
Maximum	49	52	31	31				Maximum	25	27	14	11
Mean	35.61	38.19	15	18.74				Mean	11.62	15.32	2.862	3.421
Std. Deviation	6.646	5.981	6.354	4.605				Std. Deviation	5.039	4.843	3.409	2.755
Std. Error of Mean	1.256	1.151	1.106	1.056				Std. Error of Mean	0.9356	1.111	0.6331	0.6321
Lower 95% CI of mean	33.03	35.82	12.75	16.52				Lower 95% CI of mean	9.704	12.98	1.565	2.093
Upper 95% CI of mean	38.18	40.55	17.25	20.96				Upper 95% CI of mean	13.54	17.65	4.159	4.749
Sum	997	1031	495	356				Sum	337	291	83	65
D'Agostino & Pearson normality test								D'Agostino & Pearson normality test
K2	1.156	0.234	5.194	4.71				K2	2.334	1.639	16.14	7.453
P value	0.561	0.8896	0.0745	0.0949				P value	0.3113	0.4406	0.0003	0.0241
Passed normality test (alpha=0.05)?	Yes	Yes	Yes	Yes				Passed normality test (alpha=0.05)?	Yes	Yes	No	No
P value summary	ns	ns	ns	ns				P value summary	ns	ns	***	*
ANOVA
Ordinary one way ANOVA multiple comprarison
Number of families	1
Number of comparisons per family	6
Alpha	0.05
Tukey's multiple comparisons test	Mean Diff,	95,00% CI of diff,	Significant?	Summary	Adjusted P Value
hhG>GFP vs. babA128, hhG>GFP	-2.578	-6,854 to 1,698	No	ns	0.3977	A-B
hhG>GFP vs. babA128, hhG>GFP-bab2iR	20.61	16,53 to 24,68	Yes	****	<0,0001	A-C
hhG>GFP vs. hhG>GFP-bab1iR-bab2iR	16.87	12,16 to 21,58	Yes	****	<0,0001	A-D
babA128, hhG>GFP vs. babA128, hhG>GFP-bab2iR	23.19	19,07 to 27,3	Yes	****	<0,0001	B-C
babA128, hhG>GFP vs. hhG>GFP-bab1iR-bab2iR	19.45	14,7 to 24,2	Yes	****	<0,0001	B-D
babA128, hhG>GFP-bab2iR vs. hhG>GFP-bab1iR-bab2iR	-3.737	-8,303 to 0,829	No	ns	0.1483	C-D
Test details	Mean 1	Mean 2	Mean Diff,	SE of diff,	n1	n2	q	DF
hhG>GFP vs. babA128, hhG>GFP	35.61	38.19	-2.578	1.638	28	27	2.226	103
hhG>GFP vs. babA128, hhG>GFP-bab2iR	35.61	15	20.61	1.56	28	33	18.68	103
hhG>GFP vs. hhG>GFP-bab1iR-bab2iR	35.61	18.74	16.87	1.805	28	19	13.22	103
babA128, hhG>GFP vs. babA128, hhG>GFP-bab2iR	38.19	15	23.19	1.575	27	33	20.81	103
babA128, hhG>GFP vs. hhG>GFP-bab1iR-bab2iR	38.19	18.74	19.45	1.818	27	19	15.13	103
babA128, hhG>GFP-bab2iR vs. hhG>GFP-bab1iR-bab2iR	15	18.74	-3.737	1.748	33	19	3.023	103
Mean nb GSC medial lateral
	total under lateral hhG+ cells			total under medial hhG+ cells			total per ovary
hhG>GFP	0	0	28	0	0	28	35.6071	6.6463	28
babA128, hhG>GFP	0	0	27	0	0	27	38.1852	5.98098	27
babA128, hhG>GFP,bab2iR	11.7273	4.76493	33	3.27273	3.85091	33	0	0	33
hhG>GFP,bab1iR,bab2iR	15.3158	4.84255	19	3.42105	2.75511	19	0	0	19

## Sheet: Fig 4C-nb of Bam-GFP per o
bamP-GFP hhG>lacZ	bamP-GFP hhG>lacZ,bab1iR,bab2iR
0	6
2	5
4	4
0	7
5	11
0	2
1	2
2	2
1	4
0	0
0	5
0	5
0	12
0	2
2	5
3	5
1	6
	5
	9
	1
Column statistics
	bamP-GFP hhG>lacZ	bamP-GFP hhG>lacZ,bab1iR,bab2iR
Number of values	17	20
Minimum	0	0
25% Percentile	0	2
Median	1	5
75% Percentile	2	6
Maximum	5	12
Mean	1.235	4.9
Std. Deviation	1.562	3.127
Std. Error of Mean	0.3789	0.6992
Lower 95% CI of mean	0.432	3.436
Upper 95% CI of mean	2.039	6.364
Sum	21	98
D'Agostino & Pearson normality test
K2	5.498	2.692
P value	0.064	0.2603
Passed normality test (alpha=0.05)?	Yes	Yes
P value summary	ns	ns
Welch's t-test
Table Analyzed	stats Bam+ GC in contact with a niche / Ovary
Column B	bamP-GFP hhG>lacZ,bab1iR,bab2iR
vs.	vs,
Column A	bamP-GFP hhG>lacZ
Unpaired t test with Welch's correction
P value	<0,0001
P value summary	****
Significantly different (P < 0.05)?	Yes
One- or two-tailed P value?	Two-tailed
Welch-corrected t, df	t=4,608 df=28,84
How big is the difference?
Mean ± SEM of column A	1,235 ± 0,3789, n=17
Mean ± SEM of column B	4,9 ± 0,6992, n=20
Difference between means	3,665 ± 0,7953
95% confidence interval	2,038 to 5,292
R squared (eta squared)	0.424
F test to compare variances
F, DFn, Dfd	4,006, 19, 16
P value	0.0072
P value summary	**
Significantly different (P < 0.05)?	Yes

## Sheet: Fig 7D-Fluo intens of En AR07
hs-FLP ; TFC GFP+	hs-FLP ; babAR07 TFC GFP-	hs-FLP ; CC GFP+	hs-FLP ; babAR07 CC GFP-
9999	5742	1258
		3156	1662
		2163	2006
		1399	1868
5968	2719	2158	6540
5094	3146	2778	4105
		2723	1267
7830	3561
4150	3261
7735	3626	3356
		1315	4138
		1811	944
4650	2203	3067
4047	2780	923	2237
4018	1673	1448	714
6050	3055	883	1258
6169	3729	1550	2167
		6935	2668
		4688	5373
		7231	7088
		7096	8867
17698	16633
22442	13060
		6144
		6426	4922
		4494	6718
		5062	3195
14784	7778		2638
17524	6474
		9329
		6432	6850
		8065	11068
		2626	6517
		7724	10027
35220	13984
21761	11339
28181	13937
		10986
		1497	8817
		791	1742
		1840	929
8283	2045	1431	1024
6537	2907	2852	3865
7345	2018	1366	1233
		3334	1785
		1235	2245
13725	8065
13870	6523
14248	5989
		8777.61
		7911.09	6436.07
		6523.79	4249.12
		4625.28	2806.97
8570	3246
9529	5806
8990	4068
10603	2087
12607	7676	6399
		3799	6627
10634	5440		6971
8974	3672
20016	6895	6565
11920	3824	6462	5549
		5844	5637
		6862	1900
			4094
Column statistics
	hs-FLP ; TFC GFP+	hs-FLP ; babAR07 TFC GFP-	hs-FLP ; CC GFP+	hs-FLP ; babAR07 CC GFP-
Number of values	33	33	47	41
Minimum	4018	1673	791	714
25% Percentile	6353	2981	1550	1827
Median	9529	3824	3356	3865
75% Percentile	14516	7286	6524	6529
Maximum	35220	16633	10986	11068
Mean	11793	5726	4284	4165
Std. Deviation	7271	3956	2725	2758
Std. Error of Mean	1266	688.7	397.5	430.7
Lower 95% CI of mean	9215	4323	3484	3294
Upper 95% CI of mean	14371	7129	5084	5035
Sum	389171	188961	201341	170747
D'Agostino & Pearson normality test
K2	15.14	11.06	5.294	3.693
P value	0.0005	0.004	0.0708	0.1578
Passed normality test (alpha=0.05)?	No	No	Yes	Yes
P value summary	***	**	ns	ns
Kruskal-Wallis test
Number of families	1
Number of comparisons per family	6
Alpha	0.05
Dunn's multiple comparisons test	Mean rank diff,	Significant?	Summary	Adjusted P Value
hs-FLP ; TFC GFP+ vs. hs-FLP ; babAR07 TFC GFP-	44.11	Yes	***	0.0004	A-B
hs-FLP ; TFC GFP+ vs. hs-FLP ; CC GFP+	59.07	Yes	****	<0,0001	A-C
hs-FLP ; TFC GFP+ vs. hs-FLP ; babAR07 CC GFP-	60.75	Yes	****	<0,0001	A-D
hs-FLP ; babAR07 TFC GFP- vs. hs-FLP ; CC GFP+	14.96	No	ns	0.8381	B-C
hs-FLP ; babAR07 TFC GFP- vs. hs-FLP ; babAR07 CC GFP-	16.64	No	ns	0.6634	B-D
hs-FLP ; CC GFP+ vs. hs-FLP ; babAR07 CC GFP-	1.683	No	ns	>0,9999	C-D
Test details	Mean rank 1	Mean rank 2	Mean rank diff,	n1	n2
hs-FLP ; TFC GFP+ vs. hs-FLP ; babAR07 TFC GFP-	121.2	77.05	44.11	33	33
hs-FLP ; TFC GFP+ vs. hs-FLP ; CC GFP+	121.2	62.09	59.07	33	47
hs-FLP ; TFC GFP+ vs. hs-FLP ; babAR07 CC GFP-	121.2	60.4	60.75	33	41
hs-FLP ; babAR07 TFC GFP- vs. hs-FLP ; CC GFP+	77.05	62.09	14.96	33	47
hs-FLP ; babAR07 TFC GFP- vs. hs-FLP ; babAR07 CC GFP-	77.05	60.4	16.64	33	41
hs-FLP ; CC GFP+ vs. hs-FLP ; babAR07 CC GFP-	62.09	60.4	1.683	47	41

## Sheet: Fig 7E-Fluo intens En in CCs
hhG>GFP	hhG>GFP,bab1IR,bab2IR
990.524	1073.49
1029.11	1002.61
1292.18	2220.36
808.562	1487.12
692.167	1145.58
1460.45	1459.89
1058.11	1666.9
741.302	1643.3
892.495	2146.1
1014.37	1787.65
1116.83	1117.55
1386.03	1229.11
1501.05	1707.02
985.611	1610.84
886.937	1365.57
1057.05	1510.87
1073.49	1589.17
1002.61	778.194
2220.36	1031.28
1487.12	1211.55
1145.58	1021.29
1459.89	1157.34
1666.9	916.499
1643.3	820.886
2146.1	1206.64
1787.65	987.705
1117.55	1247.32
1229.11	1245.06
1707.02	1363.23
1610.84	1384.66
1365.57	632.56
1510.87	1106.23
1589.17	1069.7
778.194	916.821
1031.28	1233.7
1211.55	1509.35
1021.29	1261.74
1157.34	717.862
916.499	781.98
820.886	1001.88
1206.64	559.179
987.705	1209.46
1247.32	917.385
1245.06	1351.95
1363.23	1500.73
1384.66	1122.3
632.56	1097.25
1106.23	1083.42
1069.7	1016.06
916.821	1089.92
1233.7	908.283
1509.35	1061.57
1261.74	595.748
717.862	881.057
781.98	1020.81
1001.88	717.299
559.179	689.75
1209.46	1168.62
917.385	642.226
1351.95	585.841
1500.73	574.644
1122.3	634.251
1097.25	911.827
1083.42	833.194
1016.06	2024.3
1089.92	886.695
908.283	651.731
1061.57	661.961
595.748	858.181
881.057	1107.72
1020.81	904.175
717.299	2205.54
689.75	1761.87
1168.62	1090.97
642.226	1001.24
585.841	942.597
574.644	910.216
634.251	895.717
911.827	2369.22
833.194	1218.14
2024.3	1921.85
886.695	2065.14
651.731	1676.49
661.961	1338.02
858.181	3111.17
1107.72	1536.41
904.175	767.803
2205.54	1188.36
1761.87	1496.7
1090.97	1303.38
1001.24	834.016
942.597	568.925
910.216	1120.85
895.717	607.428
2369.22	762.084
1218.14	1353.24
1921.85	1309.1
2065.14	894.348
1676.49	1826.8
1338.02	1214.94
3111.17	1831.95
1536.41	2137.56
767.803	1097.41
1188.36	1481.88
1496.7	1363.55
1303.38	1153.32
834.016	1013.08
568.925	1068.17
1120.85	825.638
607.428	644.079
762.084	698.933
1353.24	1237.38
1309.1	979.57
894.348	1312.24
1826.8	1007.36
1214.94	770.623
1831.95	1282.04
2137.56	885.487
1097.41	1426.78
1481.88	924.876
1363.55	1515.23
1153.32	737.356
1013.08	792.13
1068.17	1154.77
825.638	835.385
644.079	943.966
698.933	617.819
1237.38	1012.38
979.57	2221.25
1312.24	2291.57
1007.36	2261.77
770.623	1034.18
1282.04	807.595
885.487	844.487
1426.78	919.721
924.876	1594.97
1515.23	2093.98
737.356	1100.64
792.13	1492.91
1154.77	1632.03
835.385	1444.99
943.966	780.611
617.819	469.607
Column statistics
	hhG>GFP	hhG>GFP,bab1IR,bab2IR
Number of values	143	143
Minimum	559.2	469.6
25% Percentile	886.7	885.5
Median	1083	1097
75% Percentile	1363	1445
Maximum	3111	3111
Mean	1158	1193
Std. Deviation	419.1	457.8
Std. Error of Mean	35.05	38.29
Lower 95% CI of mean	1089	1118
Upper 95% CI of mean	1227	1269
Sum	165578	170668
D'Agostino & Pearson normality test
K2	44.25	31.66
P value	<0,0001	<0,0001
Passed normality test (alpha=0.05)?	No	No
P value summary	****	****
Shapiro-Wilk normality test
W	0.9116	0.9215
P value	<0,0001	<0,0001
Passed normality test (alpha=0.05)?	No	No
P value summary	****	****
Mann-Whitney test
Table Analyzed	IntDen-hhG/FFG bab1IR bab2IR
Column B	hhG>GFP,bab1IR,bab2IR
vs.	vs,
Column A	hhG>GFP
Mann Whitney test
P value	0.6172
Exact or approximate P value?	Approximate
P value summary	ns
Significantly different (P < 0.05)?	No
One- or two-tailed P value?	Two-tailed
Sum of ranks in column A,B	20171 , 20871
Mann-Whitney U	9875
Difference between medians
Median of column A	1083, n=143
Median of column B	1097, n=143
Difference: Actual	13.99
Difference: Hodges-Lehmann	17.08

## Sheet: Fig 8C-nb of TF per ovary
BabGal4>+	BabGal4>eniR,inviR
17	21
17	17
17	19
17	20
19	22
16	17
18	19
18	19
16	20
16	20
14	19
13	17
16	17
17	18
21	19
18	17
20	17
17	17
17	17
21	16
19	19
19	18
18	13
17	18
17	17
18	18
	15
	15
	18
	14
	16
	16
	14
Column statistics
	BabGal4>+	BabGal4>eniR,inviR
Number of values	26	33
Minimum	13	13
25% Percentile	16.75	16.5
Median	17	17
75% Percentile	18.25	19
Maximum	21	22
Mean	17.42	17.55
Std. Deviation	1.815	2.032
Std. Error of Mean	0.3559	0.3538
Lower 95% CI of mean	16.69	16.82
Upper 95% CI of mean	18.16	18.27
Sum	453	579
D'Agostino & Pearson normality test
K2	1.438	0.221
P value	0.4872	0.8954
Passed normality test (alpha=0.05)?	Yes	Yes
P value summary	ns	ns
unpaired t-test
Table Analyzed	number TF/ovary
Column B	BabGal4>eniR,inviR
vs.	vs,
Column A	BabGal4>+
Unpaired t test
P value	0.8108
P value summary	ns
Significantly different (P < 0.05)?	No
One- or two-tailed P value?	Two-tailed
t, df	t=0,2406 df=57
How big is the difference?
Mean ± SEM of column A	17,42 ± 0,3559, n=26
Mean ± SEM of column B	17,55 ± 0,3538, n=33
Difference between means	0,1224 ± 0,5087
95% confidence interval	-0,8963 to 1,141
R squared (eta squared)	0.001014
F test to compare variances
F, DFn, Dfd	1,254, 32, 25
P value	0.5649
P value summary	ns
Significantly different (P < 0.05)?	No

## Sheet: Fig 8D-nb of TFCs per TF
BabGal4>+	BabGal4>eniR,inviR
10	11
11	10
8	8
9	10
9	14
10	10
8	11
8	8
10	9
11	11
8	10
11	9
9	9
9	8
10	9
9	9
9	9
9	9
10	8
11	8
10	10
8	10
11	9
9	10
10	9
9	10
10	9
8	9
	10
	13
	12
	9
Column statistics
	BabGal4>+	BabGal4>eniR,inviR
Number of values	28	32
Minimum	8	8
25% Percentile	9	9
Median	9	9
75% Percentile	10	10
Maximum	11	14
Mean	9.429	9.688
Std. Deviation	1.034	1.401
Std. Error of Mean	0.1954	0.2477
Lower 95% CI of mean	9.028	9.182
Upper 95% CI of mean	9.829	10.19
Sum	264	310
D'Agostino & Pearson normality test
K2	3.296	12.98
P value	0.1924	0.0015
Passed normality test (alpha=0.05)?	Yes	No
P value summary	ns	**
Mann-Whitney test
Table Analyzed	number TFC/TF
Column B	BabGal4>eniR,inviR
vs.	vs,
Column A	BabGal4>+
Mann Whitney test
P value	0.7085
Exact or approximate P value?	Exact
P value summary	ns
Significantly different (P < 0.05)?	No
One- or two-tailed P value?	Two-tailed
Sum of ranks in column A,B	829,5 , 1001
Mann-Whitney U	423.5
Difference between medians
Median of column A	9, n=28
Median of column B	9, n=32
Difference: Actual	0
Difference: Hodges-Lehmann	0

[truncated: 8 more sheets: Fig 8E- nb of CCs per TF, Fig 9D-nb of GSC per ovary, Fig 10J-nb of GSC per germarium, Fig 10K-nb of CC per germarium, Fig 11C-C'-GSC nb in C587-bab2, Fig 11J-nb dppGFP+ cells p germ, S7A-B Fig-nb of GFP+ CC per ger, S8E Fig-GSC nb per germarium]
